# Supplementary material for: Intramolecular Epistasis and the Evolution of a New Enzymatic Function
Source: PLoS One. 2012 Jun 29;7(6):e39822. doi: 10.1371/journal.pone.0039822 (PMC3387218; doi:10.1371/journal.pone.0039822)
Supplement: Table S2 — Kinetic data for all variants studied. The identity of the variants, specificity constants (k cat/K M) and standard deviations (SD) are shown. (XLS) [file pone.0039822.s003.xls]

## Sheet: Kinetic data for 
																		Substrate Specificity (Kcat/Km)			St. Dev
			AtzA to TriA Trajectory	Kcat/Km (/sec/M)		St. Dev						Ametryn Specificity							AtzA	TriA	AtzA	TriA
			Variant	Melamine	Atrazine	Melamine	Atrazine					Specificity (Kact/Km)	ST. Dev					Ametryn	0	425	0	5.6
			AtzA	0	14600	ND	634.3				AtzA	0	0					Atraton	0	320	0	23.8
			AtzA F84L	0	2400	ND	127.8				AtzA S331C	127	9.3					24-Diamino-6-chloro	100	600	27.2	88.6
			AtzA V92L	0	14250	ND	507.2				AtzA S331C F84L	395	12.1					246-Trimethoxy	0	300	0	43.2
			AtzA E125D	0	14325	ND	348.6				AtzA S331C F84L N328D	411	27.2					246-Trifluromethyl	0	250	0	50.7
			AtzA T217I	0	14347	ND	566.7				AtzA S331C F84L N328D E125D	422	25.4					246-Trithio	0	500	0	72.7
			AtzA T219P	0	14200	ND	872.2				AtzA S331C F84L N328D E125D T219P	392	30.1
			AtzA I253L	0	16400	ND	235.4				AtzA S331C F84L N328D E125D T219P T217I	404	22.4
			AtzA G255W	0	12500	ND	534.6				AtzA S331C F84L N328D E125D T219P T217I V92L	382	27.6
			AtzA N328D	0	600	ND	2.8				AtzA S331C F84L N328D E125D T219P T217I V92L G255W	437	33.2
			AtzA S331C	50	3200	3.7	221.6				AtzA S331C F84L N328D E125D T219P T217I V92L G255W I253L	425	32.7
			AtzA S331C F84L	910	650	79.1	63.2
			AtzA S331C V92L	50	800	3.5	81.4
			AtzA S331C E125D	83	300	8.7	26.7
			AtzA S331C T217I	60	120	4.6	7.8
			AtzA S331C T219P	50	140	4.5	3.6
			AtzA S331C I253L	54	600	5.3	56.9
			AtzA S331C G255W	88.3333	600	6.8	46.7
			AtzA S331C N328D	380	1400	28.3	135
			AtzA S331C F84L V92L	280	360	22.1	31.6
			AtzA S331C F84L E125D	275	630	22.5	60.3
			AtzA S331C F84L T217I	290	540	12.9	51.4
			AtzA S331C F84L T219P	185	200	12.5	17.3
			AtzA S331C F84L I253L	197	150	16.7	14.7
			AtzA S331C F84L G255W	186	120	14.6	10.2
			AtzA S331C F84L N328D	6100	512	573.1	43.3
			AtzA S331C F84L N328D V92L	9670	209	698.6	16.7
			AtzA S331C F84L N328D E125D	10898	213	889.8	13.7
			AtzA S331C F84L N328D T217I	2657	197	165.7	17.7
			AtzA S331C F84L N328D T219P	5558	302	355.8	19.4
			AtzA S331C F84L N328D I253I	2608	307	120.8	23.8
			AtzA S331C F84L N328D G255W	3665	306	306.5	27.6
			AtzA S331C F84L N328D E125D V92L	13095	205	909.5	17.7
			AtzA S331C F84L N328D E125D T217I	15523	96	1052.3	9.7
			AtzA S331C F84L N328D E125D T219P	18701	96	1170.1	6.7
			AtzA S331C F84L N328D E125D I253L	16201	207	1220.1	13.2
			AtzA S331C F84L N328D E125D G255W	18356	98	835.6	7.4
			AtzA S331C F84L N328D E125D I253L V92L	9638.67	198	867.5	13.6
			AtzA S331C F84L N328D E125D I253L T217I	9833.33	207	833.9	14.7
			AtzA S331C F84L N328D E125D I253L T219P	10333.3	212	733.4	12.8
			AtzA S331C F84L N328D E125D I253L G255W	9887.67	200	767.6	18.9
			AtzA S331C F84L N328D E125D T217P V92L	14013	120	1101.3	11.2
			AtzA S331C F84L N328D E125D T217P T215I	18604	80	1386	7
			AtzA S331C F84L N328D E125D T217P G255W	15807	100	1080	8.9
			AtzA S331C F84L N328D E125D T219P T217I V92L	19700	55	1670.3	5.5
			AtzA S331C F84L N328D E125D T219P T217I I253L	15108	97	1580.3	5.7
			AtzA S331C F84L N328D E125D T219P T217I G255W	13705	100	1270.3	8.7
			AtzA S331C F84L N328D E125D T219P T217I V92L I253L	14637	80	1363.7	6.4
			AtzA S331C F84L N328D E125D T219P T217I V92L G255W	20760	57	1676.5	5.3
			AtzA S331C F84L N328D E125D T219P T217I V92L I253L G255W (TriA)	20810	60	1581	5.7
			TriA to AtzA Trajectory	Kcat/Km (/sec/M)		St. Dev
			Variant	Melamine	Atrazine	Melamine	Atrazine
			TriA	16212	70	980.7	5.3
			Tri L84F	6103	821	334.8	67.7
			TriA L92V	11307	73	1248.7	6.8
			TriA D125E	8897	79	764.5	7.7
			TriA I217T	9309	97	562.7	6.7
			TriA5 P219T	10605	93	986.3	3.7
			TriA L253I	15606	82	238.9	5.3
			TriA W255G	13411	69	755.7	5.8
			TriA D328N	0	0	ND	ND
			TriA C331S	3298	1689	276.7	143.7
			TriA L84F D328N	0	0	ND	ND
			TriA L84F C331S	1107	3803	98.8	275.3
			TriA C331S D328N	0	9812	ND	483.7
			TriA C331S D328N L84F	0	12300	ND	879.3
			AtzA	0	14608	ND	907.7
